# Supplementary material for: Mosquito Vectors (Diptera: Culicidae) and Mosquito-Borne Diseases in North Africa
Source: Insects. 2022 Oct 20;13(10):962. doi: 10.3390/insects13100962 (PMC9604161; doi:10.3390/insects13100962)
Supplement: Supplementary file 1 [file insects-13-00962-s001.zip]

Archive with 1 entries (1 files):
- insects-1930544-supplementary.pdf
